# Supplementary material for: Complications of Tumor Nephrectomy with and Without Tumor Thrombus in the Vena Cava, Recorded with the Clavien–Dindo Classification: A Matched-Pair Analysis
Source: Cancers (Basel). 2024 Oct 18;16(20):3523. doi: 10.3390/cancers16203523 (PMC11506320; doi:10.3390/cancers16203523)
Supplement: Supplementary file 1 [file cancers-16-03523-s001.zip]

Archive with 1 entries (1 files):
- cancers-3214517-supplementary.pdf
